# Supplementary material for: CAR-T cells targeting CD155 reduce tumor burden in preclinical models of leukemia and solid tumors
Source: J Clin Invest. 2025 Jun 6;135(15):e189920. doi: 10.1172/JCI189920 (PMC12321399; doi:10.1172/JCI189920)
Supplement: Supplemental table 1 [file jci-135-189920-s206.xlsx]

## Sheet: Sheet1
Tissue	GEO	Doi	PMID
Brain	GSE140231	10.1038/s41467-020-17876-0	32826893
Brain	GSE119212	10.1038/s41586-019-1917-5	31942070
Brain	GSE138852	10.1038/s41593-019-0539-4	31768052
Brain	GSE184950	10.1126/sciadv.adi8287	38198537
Brain	GSE202210	unpublished
Lung	GSE122960	10.1164/rccm.201712-2410OC	30554520
Lung	GSE132771	10.1038/s41467-020-15647-5	32317643
Lung	GSE128033	10.1183/13993003.02441-2018	31221805
Lung	GSE128169	10.1136/annrheumdis-2018-214865	31405848
Lung	GSE135893	10.1126/sciadv.aba1972	32832598
Lung	GSE164829	10.1161/CIRCULATIONAHA.120.052318	34030460
Lung	GSE196638	10.1016/j.immuni.2023.01.032	36822205
Lung	GSE136831	10.1126/sciadv.aba1983	32832599
Kidney	GSE124472	10.1016/j.devcel.2019.06.001	31265809
Kidney	GSE140989	10.1172/jci.insight.133267	32107344
Kidney	GSE202109	10.1038/s41467-022-35297-z	36496458
Kidney	GSE112570	10.1016/j.devcel.2018.05.010	29870722
Kidney	GSE139280	unpublished
Kidney	GSE151302	10.1038/s41467-021-22368-w	33850129
Kidney	GSE223373	10.1093/ckj/sfad277	38223339
Kidney	GSE232479	unpublished
Colon	GSE158702	10.1016/j.cell.2020.12.016	33406409
Colon	GSE182270	10.1038/s41591-022-01680-y	35190725
Colon	GSE185224	10.1016/j.jcmgh.2022.02.007	35176508
Colon	GSE95435	10.1016/j.cell.2018.08.067	30270042
Colon	GSE95446	10.1016/j.cell.2018.08.067	30270042
Heart	GSE106118	10.1016/j.celrep.2019.01.079	30759401
Heart	GSE109816	10.1038/s41556-019-0446-7	31915373
Heart	GSE138979	10.1016/j.stem.2020.07.015	32810435
Heart	GSE145154	10.1007/s00395-021-00897-1	34601654
Heart	GSE183852	10.1038/s44161-022-00028-6	35959412
Liver	GSE171539	10.1038/s41419-021-03878-3	34103479
Liver	GSE185477	10.1002/hep4.1854	34792289
Liver	GSE189539	unpublished
Liver	GSE216584	10.1038/s41467-023-37674-8	37085477
Liver	GSE243977	10.1016/j.jhep.2023.12.023	38199298
Muscle	GSE130646	10.1038/s41598-019-57110-6	31937892
Muscle	GSE143704	10.1038/s42003-023-04504-y	36707617
Muscle	GSE147457	10.1016/j.stem.2020.06.006	32619514
Muscle	GSE214544	10.1038/s42003-022-04088-z	36273106
Muscle	GSE235143	unpublished
Testis	GSE112013	10.3389/fimmu.2022.859730	35669771
Testis	GSE120506	10.3389/fimmu.2022.859730	35669771
Testis	GSE124263	10.1016/j.celrep.2019.01.045	30726734
Testis	GSE134144	10.1016/j.stem.2019.12.005	31928944
Testis	GSE143356	10.1038/s41556-020-00607-4	33257808
Testis	GSE161617	10.1016/j.stem.2020.12.004	33453151
Testis	GSE182786	10.1016/j.devcel.2022.04.004	35504286
Total	GSE159929	10.1186/s13059-020-02210-0	33287869
