# Supplementary material for: CAR-T cells targeting CD155 reduce tumor burden in preclinical models of leukemia and solid tumors
Source: J Clin Invest. 2025 Jun 6;135(15):e189920. doi: 10.1172/JCI189920 (PMC12321399; doi:10.1172/JCI189920)
Supplement: Supporting data values [file jci-135-189920-s207.xlsx]

## Sheet: Figure 1B
CD155+ cells (%)
98
86.6
90.3
73.5
77.8

## Sheet: Figure 1C
CD155+ cells (%)			CD155 MFI
HSPC	LSC		HSPC	LSC
62	82.5		546	1057
28.8	78.8		566	1108
33.3	97.3		743	1521

## Sheet: Figure 2A
MOLM13
WT						CD155 KO
mock T			CD155 CAR-T			mock T			CD155 CAR-T
1:1	2:1	4:1	1:1	2:1	4:1	1:1	2:1	4:1	1:1	2:1	4:1
9.15	10.34	10.67	29.91	39.8	49.26	13.89	12.2	12.58	14.83	13.79	15.33
10.94	12.38	10.44	26.55	39.2	59.22	12.93	14.12	11.73	14.95	15.24	16.41
10.68	11.1	13.6	32.94	48.4	45.08	11.9	22.04	13.17	14.94	22.467	15.48
10.07	12.07	10.67	43.22	41.7	59.1	10.46	19.05	12.77	14.79	17.76	11.29

## Sheet: Figure 2B
U937
WT						CD155 KO
mock T			CD155 CAR-T			mock T			CD155 CAR-T
1:1	2:1	4:1	1:1	2:1	4:1	1:1	2:1	4:1	1:1	2:1	4:1
8.72	8.19	12.33	25.12	36.14	55.98	8.39	12.11	10.64	12.16	11.75	14.98
8.11	10.91	15.1	40.26	58.26	80.67	10.33	11.49	13.67	11.71	15.98	18.37
9	10.52	9.21	60.58	80.2	91.3	9.5	10.49	11.87	13.29	15.15	20.52
9.28	11.07	13.59	26.87	39.55	60.04	11	9.86	15.39	11.94	11.65	16.46

## Sheet: Figure 2C
MOLM13
WT						CD155 KO
mock T			CD155 CAR-T			mock T			CD155 CAR-T
1:1	2:1	4:1	1:1	2:1	4:1	1:1	2:1	4:1	1:1	2:1	4:1
98.2	95.56	86.73	47.14	34.95	34.07	94.72	95.11	88.85	87.29	89.66	83.41
94.71	85.49	80.35	45.13	31.7	29.09	93.45	82.98	80.5	86.18	82.54	76.84
98.9	89.28	89.7	30.89	29.09	28.28	90.56	89.04	90.17	87.69	87.68	78.85
95.45	94.84	92.03	38.22	34.43	30.33	95.92	93.86	84.47	89.08	81.53	80.46
U937
WT						CD155 KO
mock T			CD155 CAR-T			mock T			CD155 CAR-T
1:1	2:1	4:1	1:1	2:1	4:1	1:1	2:1	4:1	1:1	2:1	4:1
93.86	98.99	100	36.98	20.93	12.27	93.73	98.09	92.13	88.67	88.7	80.38
90.81	91.65	92.86	23.15	12.47	8.76	95.04	91.13	84.99	83.29	89.71	79.38
88.6	91.75	99.45	11.85	8.76	7.59	97.33	95.88	86.83	90.5	93.34	86.62
92.17	93.38	97.95	29.62	16.15	10.96	86.38	91.2	84.96	99.86	92.58	85.86
THP-1
WT						CD155 KO
mock T			CD155 CAR-T			mock T			CD155 CAR-T
1:1	2:1	4:1	1:1	2:1	4:1	1:1	2:1	4:1	1:1	2:1	4:1
113.69	98.3	81.86	69.5	58.19	42.96	91.86	101.39	98.9	88.5	94.07	98.39
114.71	110.2	105.88	49.82	48.9	31.77	105.18	111.73	102.57	91.12	95.98	100.83
113.11	109.39	104.41	47.14	35.03	22.12	100.56	114.62	103.56	91.92	89.67	89.14
110.35	114.63	107.86	69.96	44.13	23.61	103.9	98	111.05	95.98	90.12	93.14

## Sheet: Figure 2D
MOLM13
WT		CD155 KO
mock T	CD155 CAR-T	mock T	CD155 CAR-T
0.067	17.7	0.12	0.47
1.15	22	1.04	0.9
0.16	13	0.18	0.28
0.51	19.7	0.65	1.09

## Sheet: Figure 2E
U937
WT		CD155 KO
mock T	CD155 CAR-T	mock T	CD155 CAR-T
0.043	34	0.1	0.73
0.13	31.2	0.07	0.92
0.29	22.9	0.32	0.56
0.11	28.5	0.04	1.13

## Sheet: Figure 3C
	Molm13+PBS	Molm13+mock T	Molm13+CD155 CAR-T	Molm13(CD155 KO)+CD155 CAR-T
18				1
18				1
18	1
19				1
19				1
19		1
19		1
19		1
20				1
20		1
20	1
20	1
20		1
20	1
21	1
40			0
40			0
40			0
40			0
40			0

## Sheet: Figure 3D
	PBS					mock T					CD155 CAR-T					CD155 CAR-T (CD155 KO)
7	4445640	2.961e+06	3.81355e+06	4.20752e+06	3.43375e+06	5134485	5978691	2.66497e+06	3796948	4.50614e+06	7188781	4.15718e+06	3107843	5237481	2750243	4.22314e+06	3173832	2.97214e+06	4.32117e+06	4009291
12	445000000	156000000	268000000	397000000	196000000	443000000	681000000	245000000	175000000	261000000	9825117	5.70452e+06	2.43866e+06	5245362	4.0838e+06	288000000	351000000	399000000	274000000	209000000
15	1260000000	305000000	244000000	409000000	225000000	1150000000	1100000000	350000000	509000000	483000000	19788966	5.01379e+06	4.31103e+06	2355953	6092137	674000000	637000000	484000000	801000000	668000000
18	2750000000	984000000	1330000000	985000000	1210000000	2110000000	2000000000	1030000000	979000000	876000000	36746284	14321216	14511129	12565746	23626558	1770000000	1950000000	1900000000	1990000000	1660000000

## Sheet: Figure 3F
	Molm13+PBS	Molm13+mock T	Molm13+CD155 CAR-T	Molm13(CD155 KO)+CD155 CAR-T
20	1
21		1
21		1
21				1
21		1
21	1
22				1
22		1
22	1
23				1
23				1
23				1
23	1
23	1
23		1
38			0
38			0
38			0
38			0
38			0

[truncated: 52 more sheets: Figure 3G, Figure 4B, Figure 4C, Figure 4E, Figure 4F, Figure 5A, Figure 5B, Figure 5C, Figure 5D, Figure 5G, Figure 5H, Figure 5J, Figure 5K, Figure 6E, Figure 6G, Figure 6I, Figure 7B, Figure 7D, Figure 7F, Figure 8B …]
